# Supplementary material for: Longitudinal and Cross-Sectional Relations Between Early Rise Time Discrimination Abilities and Pre-School Pre-Reading Assessments: The Seeds of Literacy Are Sown in Infancy
Source: Brain Sci. 2025 Sep 19;15(9):1012. doi: 10.3390/brainsci15091012 (PMC12468059; doi:10.3390/brainsci15091012)
Supplement: Supplementary file 1 [file brainsci-15-01012-s001.zip]

Archive with 1 entries (1 files):
- brainsci-3816693-supplementary.pdf
